# Supplementary material for: Comparative Analysis of Codon Usage Bias in Six Eimeria Genomes
Source: Int J Mol Sci. 2024 Aug 1;25(15):8398. doi: 10.3390/ijms25158398 (PMC11313453; doi:10.3390/ijms25158398)
Supplement: Supplementary file 1 [file ijms-25-08398-s001.zip › Table S1.xlsx]

## Sheet: Sheet1
Genome information of six Eimeria species
Family	Genus	Species	Protein-coding	Strain	GenBank assembly	Genome size	Assembly level	Date
Eimeriidae	Eimeria	Eimeria tenella	8596	Houghton	GCF_000499545.2	51.9 Mb	Scaffold	2013-11-06
Eimeriidae	Eimeria	Eimeria praecox	7635	Houghton	GCA_000499445.1	60.1 Mb	Scaffold	2013-11-08
Eimeriidae	Eimeria	Eimeria brunetti	8711	Houghton	GCA_000499725.1	66.9 Mb	Scaffold	2013-11-07
Eimeriidae	Eimeria	Eimeria acervulina	6867	Houghton	GCF_000499425.1	45.8 Mb	Scaffold	2013-11-05
Eimeriidae	Eimeria	Eimeria necatrix	8584	Houghton	GCF_000499385.1	55 Mb	Scaffold	2013-11-06
Eimeriidae	Eimeria	Eimeria maxima	6057	Houghton	GCF_000499605.1	46 Mb	Scaffold	2013-11-06
