# Supplementary material for: Comparative Analysis of Codon Usage Bias in Six Eimeria Genomes
Source: Int J Mol Sci. 2024 Aug 1;25(15):8398. doi: 10.3390/ijms25158398 (PMC11313453; doi:10.3390/ijms25158398)
Supplement: Supplementary file 1 [file ijms-25-08398-s001.zip › Table S2.xlsx]

## Sheet: Sheet1
Genomic optimal codon analysis in six Eimeria species
Amino acids	Codon	Eimeria acervulina		∆RSCU	Eimeria necatrix		∆RSCU	Eimeria brunetti		∆RSCU	Eimeria tenella		∆RSCU	Eimeria praecox		∆RSCU	Eimeria maxima		∆RSCU
		RSCU-H	RSCU-L		RSCU-H	RSCU-L		RSCU-H	RSCU-L		RSCU-H	RSCU-L		RSCU-H	RSCU-L		RSCU-H	RSCU-L
Ala	GCA	2.432	1.269	1.163	2.221	1.255	0.966	3.231	1.287	1.944	1.826	1.26	0.566	3.194	1.278	1.916	2.891	1.311	1.58
	GCC	0.241	0.836	-0.595	0.512	0.838	-0.326	0.178	0.884	-0.706	0.681	0.825	-0.144	0.121	0.845	-0.724	0.112	0.859	-0.747
	GCG	0.267	0.795	-0.528	0.454	0.806	-0.352	0.195	0.754	-0.559	0.756	0.794	-0.038	0.108	0.752	-0.644	0.091	0.759	-0.668
	GCU	1.06	1.1	-0.04	0.813	1.102	-0.289	0.396	1.074	-0.678	0.737	1.12	-0.383	0.577	1.125	-0.548	0.906	1.072	-0.166
Cys	UGC	1.485	1.248	0.237	1.722	1.237	0.485	1.581	1.257	0.324	1.721	1.217	0.504	1.291	1.271	0.02	0.92	1.224	-0.304
	UGU	0.515	0.752	-0.237	0.278	0.763	-0.485	0.419	0.743	-0.324	0.279	0.783	-0.504	0.709	0.729	-0.02	1.08	0.776	0.304
Asp	GAC	0.903	1.035	-0.132	1.564	1.052	0.512	1.461	1.053	0.408	1.617	1.039	0.578	1.187	0.997	0.19	0.505	1.034	-0.529
	GAU	1.097	0.965	0.132	0.436	0.948	-0.512	0.539	0.947	-0.408	0.383	0.961	-0.578	0.813	1.003	-0.19	1.495	0.966	0.529
Glu	GAA	0.981	1.022	-0.041	0.813	1.014	-0.201	0.755	1.05	-0.295	0.73	1.013	-0.283	0.909	1.012	-0.103	1.169	1.029	0.14
	GAG	1.019	0.978	0.041	1.187	0.986	0.201	1.245	0.95	0.295	1.27	0.987	0.283	1.091	0.988	0.103	0.831	0.971	-0.14
Phe	UUC	0.835	0.985	-0.15	1.181	0.991	0.19	0.915	1.031	-0.116	1.344	0.972	0.372	0.907	1.021	-0.114	0.631	1.013	-0.382
	UUU	1.165	1.015	0.15	0.819	1.009	-0.19	1.085	0.969	0.116	0.656	1.028	-0.372	1.093	0.979	0.114	1.369	0.987	0.382
Giy	GGA	1.054	1.102	-0.048	0.558	1.132	-0.574	2.022	1.105	0.917	0.533	1.118	-0.585	2.113	1.093	1.02	2.163	1.125	1.038
	GGC	1.076	1.155	-0.079	1.588	1.195	0.393	0.68	1.15	-0.47	1.836	1.205	0.631	0.586	1.168	-0.582	0.312	1.085	-0.773
	GGG	1.143	0.986	0.157	1.591	0.919	0.672	1.01	1.016	-0.006	1.368	0.91	0.458	0.866	1.013	-0.147	0.533	0.983	-0.45
	GGU	0.728	0.757	-0.029	0.263	0.754	-0.491	0.289	0.729	-0.44	0.263	0.767	-0.504	0.435	0.725	-0.29	0.992	0.808	0.184
His	CAC	1.105	1.032	0.073	1.631	1.058	0.573	1.394	1.077	0.317	1.699	1.062	0.637	1.233	1.026	0.207	0.532	1.057	-0.525
	CAU	0.895	0.968	-0.073	0.369	0.942	-0.573	0.606	0.923	-0.317	0.301	0.938	-0.637	0.767	0.974	-0.207	1.468	0.943	0.525
Ile	AUA	1.008	0.816	0.192	0.634	0.839	-0.205	1.048	0.851	0.197	0.524	0.843	-0.319	0.987	0.804	0.183	1.774	0.834	0.94
	AUC	0.954	0.952	0.002	1.204	0.962	0.242	1.281	0.944	0.337	1.432	0.952	0.48	1.63	0.995	0.635	0.268	0.956	-0.688
	AUU	1.038	1.232	-0.194	1.163	1.198	-0.035	0.671	1.204	-0.533	1.044	1.205	-0.161	0.383	1.201	-0.818	0.958	1.21	-0.252
Lys	AAA	0.861	0.874	-0.013	0.839	0.9	-0.061	0.909	0.857	0.052	0.668	0.893	-0.225	0.784	0.822	-0.038	1.146	0.86	0.286
	AAG	1.139	1.126	0.013	1.161	1.1	0.061	1.091	1.143	-0.052	1.332	1.107	0.225	1.216	1.178	0.038	0.854	1.14	-0.286
Leu	CUA	0.392	0.606	-0.214	0.152	0.645	-0.493	0.383	0.617	-0.234	0.147	0.637	-0.49	0.605	0.627	-0.022	1.02	0.66	0.36
	CUC	0.596	0.957	-0.361	0.737	0.92	-0.183	0.516	0.92	-0.404	0.975	0.918	0.057	0.556	0.926	-0.37	0.38	0.939	-0.559
	CUG	2.35	1.309	1.041	2.722	1.268	1.454	2.577	1.362	1.215	2.521	1.293	1.228	2.34	1.328	1.012	1.379	1.303	0.076
	CUU	0.662	1.128	-0.466	0.389	1.167	-0.778	0.524	1.101	-0.577	0.356	1.152	-0.796	0.499	1.119	-0.62	1.221	1.097	0.124
	UUA	0.806	0.635	0.171	0.357	0.63	-0.273	0.748	0.603	0.145	0.27	0.632	-0.362	0.845	0.6	0.245	1.607	0.633	0.974
	UUG	1.194	1.365	-0.171	1.643	1.37	0.273	1.252	1.397	-0.145	1.73	1.368	0.362	1.155	1.4	-0.245	0.393	1.367	-0.974
Asn	AAC	1.431	1.095	0.336	1.528	1.045	0.483	1.491	1.112	0.379	1.613	1.07	0.543	1.733	1.099	0.634	0.674	1.074	-0.4
	AAU	0.569	0.905	-0.336	0.472	0.955	-0.483	0.509	0.888	-0.379	0.387	0.93	-0.543	0.267	0.901	-0.634	1.326	0.926	0.4
Pro	CCA	0.893	1.07	-0.177	0.602	1.154	-0.552	1.431	1.066	0.365	0.616	1.15	-0.534	1.786	1.079	0.707	1.26	1.109	0.151
	CCC	1.018	0.896	0.122	1.813	0.856	0.957	1.12	0.943	0.177	1.757	0.858	0.899	0.733	0.9	-0.167	0.541	0.898	-0.357
	CCG	0.664	0.834	-0.17	0.945	0.834	0.111	0.685	0.848	-0.163	1.019	0.848	0.171	0.456	0.803	-0.347	0.226	0.826	-0.6
	CCU	1.425	1.2	0.225	0.64	1.156	-0.516	0.764	1.143	-0.379	0.608	1.144	-0.536	1.025	1.218	-0.193	1.973	1.167	0.806
Gln	CAA	0.4	0.813	-0.413	0.229	0.818	-0.589	0.331	0.786	-0.455	0.287	0.823	-0.536	0.484	0.772	-0.288	0.629	0.833	-0.204
	CAG	1.6	1.187	0.413	1.771	1.182	0.589	1.669	1.214	0.455	1.713	1.177	0.536	1.516	1.228	0.288	1.371	1.167	0.204
Arg	AGA	1.187	0.956	0.231	0.949	0.952	-0.003	1.177	0.904	0.273	0.865	0.961	-0.096	1.64	0.929	0.711	1.376	0.94	0.436
	AGG	0.813	1.044	-0.231	1.051	1.048	0.003	0.823	1.096	-0.273	1.135	1.039	0.096	0.36	1.071	-0.711	0.624	1.06	-0.436
	CGA	0.715	0.879	-0.164	0.387	0.881	-0.494	0.851	0.87	-0.019	0.313	0.901	-0.588	1.149	0.893	0.256	0.58	0.891	-0.311
	CGC	1.453	1.202	0.251	1.8	1.195	0.605	1.16	1.205	-0.045	1.964	1.201	0.763	1.252	1.195	0.057	0.673	1.178	-0.505
	CGG	1.053	0.995	0.058	1.545	0.986	0.559	1.583	1.064	0.519	1.492	0.963	0.529	0.871	1.009	-0.138	0.474	1.007	-0.533
	CGU	0.779	0.924	-0.145	0.267	0.938	-0.671	0.405	0.861	-0.456	0.231	0.936	-0.705	0.728	0.904	-0.176	2.274	0.923	1.351
Ser	AGC	1.838	1.199	0.639	1.889	1.203	0.686	1.906	1.234	0.672	1.858	1.221	0.637	1.91	1.258	0.652	1.654	1.172	0.482
	AGU	0.162	0.801	-0.639	0.111	0.797	-0.686	0.094	0.766	-0.672	0.142	0.779	-0.637	0.09	0.742	-0.652	0.346	0.828	-0.482
	UCA	1.01	1.019	-0.009	0.529	1.037	-0.508	1.568	1.005	0.563	0.506	1.069	-0.563	1.489	1.019	0.47	1.147	1.03	0.117
	UCC	0.612	0.93	-0.318	1.335	0.916	0.419	0.85	0.989	-0.139	1.344	0.893	0.451	0.559	0.93	-0.371	0.631	0.96	-0.329
	UCG	0.552	0.836	-0.284	1.025	0.846	0.179	0.573	0.836	-0.263	1.147	0.835	0.312	0.422	0.841	-0.419	0.232	0.833	-0.601
	UCU	1.826	1.215	0.611	1.11	1.201	-0.091	1.009	1.17	-0.161	1.003	1.203	-0.2	1.53	1.21	0.32	1.99	1.177	0.813
Thr	ACA	2.064	1.171	0.893	1.385	1.195	0.19	2.753	1.194	1.559	1.124	1.223	-0.099	2.843	1.206	1.637	2.746	1.204	1.542
	ACC	0.779	0.841	-0.062	1.017	0.77	0.247	0.664	0.851	-0.187	1.077	0.757	0.32	0.768	0.832	-0.064	0.345	0.839	-0.494
	ACG	0.478	0.97	-0.492	0.729	0.946	-0.217	0.311	0.933	-0.622	1.046	0.922	0.124	0.179	0.937	-0.758	0.198	0.928	-0.73
	ACU	0.679	1.019	-0.34	0.869	1.089	-0.22	0.271	1.022	-0.751	0.754	1.098	-0.344	0.21	1.024	-0.814	0.711	1.029	-0.318
Val	GUA	0.915	0.749	0.166	0.427	0.721	-0.294	1.165	0.722	0.443	0.3	0.722	-0.422	1.332	0.724	0.608	1.754	0.758	0.996
	GUC	0.573	0.889	-0.316	0.887	0.904	-0.017	0.597	0.905	-0.308	0.986	0.897	0.089	0.408	0.865	-0.457	0.403	0.883	-0.48
	GUG	1.33	1.216	0.114	2.01	1.267	0.743	1.273	1.25	0.023	2.181	1.261	0.92	1.237	1.265	-0.028	0.553	1.22	-0.667
	GUU	1.182	1.146	0.036	0.676	1.108	-0.432	0.965	1.123	-0.158	0.533	1.12	-0.587	1.023	1.146	-0.123	1.29	1.14	0.15
Tyr	UAC	0.968	1.117	-0.149	1.597	1.128	0.469	1.139	1.139	0	1.734	1.15	0.584	0.868	1.106	-0.238	0.397	1.115	-0.718
	UAU	1.032	0.883	0.149	0.403	0.872	-0.469	0.861	0.861	0	0.266	0.85	-0.584	1.132	0.894	0.238	1.603	0.885	0.718
